# Supplementary material for: Transcriptional Regulation of RUNX1: An Informatics Analysis
Source: Genes (Basel). 2021 Jul 29;12(8):1175. doi: 10.3390/genes12081175 (PMC8395016; doi:10.3390/genes12081175)
Supplement: Supplementary file 1 [file genes-12-01175-s001.zip]

Archive with 1 entries (1 files):
- genes-1265484-supplementary.pdf
